# Supplementary material for: Diagnostic Performance of Two Commercial qPCR Kits for Leptospira spp. Detection
Source: Trop Med Infect Dis. 2026 Apr 30;11(5):119. doi: 10.3390/tropicalmed11050119 (PMC13211705; doi:10.3390/tropicalmed11050119)
Supplement: Supplementary file 1 [file tropicalmed-11-00119-s001.zip]

Archive with 1 entries (1 files):
- tropicalmed-4171538-supplementary.pdf
